# Supplementary material for: New Auranofin Analogs with Antibacterial Properties against Burkholderia Clinical Isolates
Source: Antibiotics (Basel). 2021 Nov 24;10(12):1443. doi: 10.3390/antibiotics10121443 (PMC8697972; doi:10.3390/antibiotics10121443)
Supplement: Supplementary file 1 [file antibiotics-10-01443-s001.zip]

Archive with 3 entries (2 files):
- antibiotics-1444264-supplementary/__MACOSX/
- antibiotics-1444264-supplementary/__MACOSX/._MS-40_MS-40S Supplemental_v2.docx
- antibiotics-1444264-supplementary/MS-40_MS-40S Supplemental_v2.pdf
